# Supplementary material for: Beliefs and sharing intentions of human- and AI-generated fake news: Evidence from 27 European countries
Source: PNAS Nexus. 2026 Feb 23;5(3):pgag032. doi: 10.1093/pnasnexus/pgag032 (PMC12964124; doi:10.1093/pnasnexus/pgag032)
Supplement: pgag032_Supplementary_Data [file pgag032_supplementary_data.zip]

Archive with 3 entries (3 files):
- PNASNEXUS-PNASNEXUS-2025-01175-TRRR-s01.bib
- PNASNEXUS-PNASNEXUS-2025-01175-TRRR-s02.bst
- PNASNEXUS-PNASNEXUS-2025-01175-TRRR-s03.pdf
