# Supplementary material for: Beliefs and sharing intentions of human- and AI-generated fake news: Evidence from 27 European countries
Source: PNAS Nexus. 2026 Feb 23;5(3):pgag032. doi: 10.1093/pnasnexus/pgag032 (PMC12964124; doi:10.1093/pnasnexus/pgag032)
Supplement: pgag032_Supplementary_Data [file pgag032_supplementary_data.zip › PNASNEXUS-PNASNEXUS-2025-01175-TRRR-s01.bib]

@article{pennycook_is_2016,
	title = {Is the cognitive reflection test a measure of both reflection and intuition?},
	volume = {48},
	issn = {1554-3528},
	doi = {10.3758/s13428-015-0576-1},
		language = {en},
	number = {1},
	urldate = {2025-06-13},
	journal = {Behavior Research Methods},
	author = {Pennycook, Gordon and Cheyne, James Allan and Koehler, Derek J. and Fugelsang, Jonathan A.},
	month = mar,
	year = {2016},
	keywords = {Cognitive Psychology, Cognitive Reflection Test, Cognitivism, CRT, Dual-process theory, Intuition, Metacognition, Psychological Assessment, Psychological Testing, Psychometrics, Reflection},
	pages = {341--348},
}

@article{muszynski_attention_2023,
	title = {Attention checks and how to use them: {Review} and practical recommendations},
		number = {Volume 32, Issue 1},
	urldate = {2025-06-13},
	journal = {Research and Methods},
	author = {Muszyński,, Marek},
	year = {2023},
	pages = {pp. 3--38},
}

@article{graefe_readers_2018,
	title = {Readers’ perception of computer-generated news: {Credibility}, expertise, and readability},
	volume = {19},
	issn = {1464-8849},
	shorttitle = {Readers’ perception of computer-generated news},
		doi = {10.1177/1464884916641269},
		language = {EN},
	number = {5},
	urldate = {2025-06-13},
	journal = {Journalism},
	author = {Graefe, Andreas and Haim, Mario and Haarmann, Bastian and Brosius, Hans-Bernd},
		year = {2018},
		pages = {595--610},
	file = {Teljes szöveg:C\:\\Users\\gere.domotor\\Zotero\\storage\\UJHIJDLM\\Graefe és mtsai. - 2018 - Readers’ perception of computer-generated news Cr.pdf:application/pdf},
}

@article{capraro_impact_2024,
	title = {The impact of generative artificial intelligence on socioeconomic inequalities and policy making},
	volume = {3},
	issn = {2752-6542},
		doi = {10.1093/pnasnexus/pgae191},
		number = {6},
	urldate = {2025-06-13},
	journal = {PNAS Nexus},
	author = {Capraro, Valerio and Lentsch, Austin and Acemoglu, Daron and Akgun, Selin and Akhmedova, Aisel and Bilancini, Ennio and Bonnefon, Jean-François and Brañas-Garza, Pablo and Butera, Luigi and Douglas, Karen M and Everett, Jim A C and Gigerenzer, Gerd and Greenhow, Christine and Hashimoto, Daniel A and Holt-Lunstad, Julianne and Jetten, Jolanda and Johnson, Simon and Kunz, Werner H and Longoni, Chiara and Lunn, Pete and Natale, Simone and Paluch, Stefanie and Rahwan, Iyad and Selwyn, Neil and Singh, Vivek and Suri, Siddharth and Sutcliffe, Jennifer and Tomlinson, Joe and van der Linden, Sander and Van Lange, Paul A M and Wall, Friederike and Van Bavel, Jay J and Viale, Riccardo},
	month = jun,
	year = {2024},
	pages = {191},
}

@article{spitale_ai_2023,
	title = {{AI} model {GPT}-3 (dis)informs us better than humans},
	volume = {9},
		number = {26},
	journal = {Science Advances},
	author = {Spitale, Giovanni and Biller-Andorno, Nikola and Germani, Federico},
	month = jun,
	year = {2023},
}

@article{pennycook_psychology_2021,
	title = {The {Psychology} of {Fake} {News}},
	volume = {25},
	issn = {1879-307X},
	doi = {10.1016/j.tics.2021.02.007},
	abstract = {We synthesize a burgeoning literature investigating why people believe and share false or highly misleading news online. Contrary to a common narrative whereby politics drives susceptibility to fake news, people are 'better' at discerning truth from falsehood (despite greater overall belief) when evaluating politically concordant news. Instead, poor truth discernment is associated with lack of careful reasoning and relevant knowledge, and the use of heuristics such as familiarity. Furthermore, there is a substantial disconnect between what people believe and what they share on social media. This dissociation is largely driven by inattention, more so than by purposeful sharing of misinformation. Thus, interventions can successfully nudge social media users to focus more on accuracy. Crowdsourced veracity ratings can also be leveraged to improve social media ranking algorithms.},
	language = {eng},
	number = {5},
	journal = {Trends in Cognitive Sciences},
	author = {Pennycook, Gordon and Rand, David G.},
	year = {2021},
	pmid = {33736957},
	keywords = {Humans, Politics, attention, Communication, crowdsourcing, Deception, dual process theory, fake news, information sharing, misinformation, motivated reasoning, news media, Problem Solving, social media, Social Media},
	pages = {388--402},
}

@article{kreps_all_2022,
	title = {All the {News} {That}’s {Fit} to {Fabricate}: {AI}-{Generated} {Text} as a {Tool} of {Media} {Misinformation}},
	volume = {9},
	issn = {2052-2630, 2052-2649},
	shorttitle = {All the {News} {That}’s {Fit} to {Fabricate}},
		doi = {10.1017/XPS.2020.37},
	abstract = {Online misinformation has become a constant; only the way actors create and distribute that information is changing. Advances in artificial intelligence (AI) such as GPT-2 mean that actors can now synthetically generate text in ways that mimic the style and substance of human-created news stories. We carried out three original experiments to study whether these AI-generated texts are credible and can influence opinions on foreign policy. The first evaluated human perceptions of AI-generated text relative to an original story. The second investigated the interaction between partisanship and AI-generated news. The third examined the distributions of perceived credibility across different AI model sizes. We find that individuals are largely incapable of distinguishing between AI- and human-generated text; partisanship affects the perceived credibility of the story; and exposure to the text does little to change individuals’ policy views. The findings have important implications in understanding AI in online misinformation campaigns.},
	language = {en},
	number = {1},
		journal = {Journal of Experimental Political Science},
	author = {Kreps, Sarah and McCain, R. Miles and Brundage, Miles},
	year = {2022},
	keywords = {public opinion, disinformation, misinformation, foreign policy, media},
	pages = {104--117},
}

@article{lazer_science_2018,
	title = {The science of fake news},
	volume = {359},
		number = {6380},
	urldate = {2025-06-13},
	journal = {Science},
	author = {Lazer, David M. J. and Baum, Matthew A. and Benkler, Yochai and Berinsky, Adam J. and Greenhill, Kelly M. and Menczer, Filippo and Metzger, Miriam J. and Nyhan, Brendan and Pennycook, Gordon and Rothschild, David and Schudson, Michael and Sloman, Steven A. and Sunstein, Cass R. and Thorson, Emily A. and Watts, Duncan J. and Zittrain, Jonathan L.},
	month = mar,
	year = {2018},
		pages = {1094--1096},
}

@article{pennycook_lazy_2019,
	series = {The {Cognitive} {Science} of {Political} {Thought}},
	title = {Lazy, not biased: {Susceptibility} to partisan fake news is better explained by lack of reasoning than by motivated reasoning},
	volume = {188},
	issn = {0010-0277},
	shorttitle = {Lazy, not biased},
		doi = {10.1016/j.cognition.2018.06.011},
	abstract = {Why do people believe blatantly inaccurate news headlines (“fake news”)? Do we use our reasoning abilities to convince ourselves that statements that align with our ideology are true, or does reasoning allow us to effectively differentiate fake from real regardless of political ideology? Here we test these competing accounts in two studies (total N = 3446 Mechanical Turk workers) by using the Cognitive Reflection Test (CRT) as a measure of the propensity to engage in analytical reasoning. We find that CRT performance is negatively correlated with the perceived accuracy of fake news, and positively correlated with the ability to discern fake news from real news – even for headlines that align with individuals’ political ideology. Moreover, overall discernment was actually better for ideologically aligned headlines than for misaligned headlines. Finally, a headline-level analysis finds that CRT is negatively correlated with perceived accuracy of relatively implausible (primarily fake) headlines, and positively correlated with perceived accuracy of relatively plausible (primarily real) headlines. In contrast, the correlation between CRT and perceived accuracy is unrelated to how closely the headline aligns with the participant’s ideology. Thus, we conclude that analytic thinking is used to assess the plausibility of headlines, regardless of whether the stories are consistent or inconsistent with one’s political ideology. Our findings therefore suggest that susceptibility to fake news is driven more by lazy thinking than it is by partisan bias per se – a finding that opens potential avenues for fighting fake news.},
		journal = {Cognition},
	author = {Pennycook, Gordon and Rand, David G.},
	year = {2019},
	keywords = {Social media, Intuition, Analytic thinking, Cognitive reflection test, Dual process theory, Fake news, News media},
	pages = {39--50},
}

@article{vosoughi_spread_2018,
  author  = {Vosoughi, Soroush and Roy, Deb and Aral, Sinan},
  title   = {The Spread of True and False News Online},
  journal = {Science},
  volume  = {359},
  number  = {6380},
  pages   = {1146--1151},
  year    = {2018},
  doi     = {10.1126/science.aap9559}
}

@book{diakopoulos_automating_2019,
	title = {Automating the {News}: {How} {Algorithms} {Are} {Rewriting} the {Media}},
	isbn = {978-0-674-97698-6},
	shorttitle = {Automating the {News}},
	abstract = {From hidden connections in big data to bots spreading fake news, journalism is increasingly computer-generated. An expert in computer science and media explains the present and future of a world in which news is created by algorithm.Amid the push for self-driving cars and the roboticization of industrial economies, automation has proven one of the biggest news stories of our time. Yet the wide-scale automation of the news itself has largely escaped attention. In this lively exposé of that rapidly shifting terrain, Nicholas Diakopoulos focuses on the people who tell the stories—increasingly with the help of computer algorithms that are fundamentally changing the creation, dissemination, and reception of the news.Diakopoulos reveals how machine learning and data mining have transformed investigative journalism. Newsbots converse with social media audiences, distributing stories and receiving feedback. Online media has become a platform for A/B testing of content, helping journalists to better understand what moves audiences. Algorithms can even draft certain kinds of stories. These techniques enable media organizations to take advantage of experiments and economies of scale, enhancing the sustainability of the fourth estate. But they also place pressure on editorial decision-making, because they allow journalists to produce more stories, sometimes better ones, but rarely both.Automating the News responds to hype and fears surrounding journalistic algorithms by exploring the human influence embedded in automation. Though the effects of automation are deep, Diakopoulos shows that journalists are at little risk of being displaced. With algorithms at their fingertips, they may work differently and tell different stories than they otherwise would, but their values remain the driving force behind the news. The human–algorithm hybrid thus emerges as the latest embodiment of an age-old tension between commercial imperatives and journalistic principles.},
	language = {en},
	publisher = {Harvard University Press},
	author = {Diakopoulos, Nicholas},
	month = jun,
	year = {2019},
	keywords = {Computers / Information Technology, Computers / Social Aspects, Language Arts \& Disciplines / Journalism, Social Science / Media Studies},
}

@article{flanagin_perceptions_2000,
	title = {Perceptions of {Internet} {Information} {Credibility}},
	volume = {77},
	issn = {1077-6990},
	doi = {10.1177/107769900007700304},
	abstract = {People increasingly rely on Internet and web-based information despite evidence that it is potentially inaccurate and biased. Therefore, this study sought to assess people's perceptions of the credibility of various categories of Internet information compared to similar information provided by other media. The 1,041 respondents also were asked about whether they verified Internet information. Overall, respondents reported they considered Internet information to be as credible as that obtained from television, radio, and magazines, but not as credible as newspaper information. Credibility among the types of information sought, such as news and entertainment, varied across media channels. Respondents said they rarely verified web-based information, although this too varied by the type of information sought. Levels of experience and how respondents perceived the credibility of information were related to whether they verified information. This study explores the social relevance of the findings and discusses them in terms of theoretical knowledge of advanced communication technologies.},
	language = {EN},
	number = {3},
	journal = {Journalism \& Mass Communication Quarterly},
	author = {Flanagin, Andrew J. and Metzger, Miriam J.},
	year = {2000},
	pages = {515--540},
}

@inproceedings{paik_affective_2023,
	title = {The {Affective} {Nature} of {AI}-{Generated} {News} {Images}: {Impact} on {Visual} {Journalism}},
	shorttitle = {The {Affective} {Nature} of {AI}-{Generated} {News} {Images}},
	doi = {10.1109/ACII59096.2023.10388166},
	abstract = {This study explores the affective responses and newsworthiness perceptions of generative AI for visual journalism. While generative AI offers advantages for newsrooms in terms of producing unique images and cutting costs, the potential misuse of AI-generated news images is a cause for concern. For our study, we designed a 3-part news image codebook for affect-labeling news images based on journalism ethics and photography guidelines. We collected 200 news headlines and images retrieved from a variety of U.S. news sources on the topics of gun violence and climate change, generated corresponding news images from DALL-E 2 and asked annotators their emotional responses to the human-selected and AI-generated news images following the codebook. We also examined the impact of modality on emotions by measuring the effects of visual and textual modalities on emotional responses. The findings of this study provide insights into the quality and emotional impact of generative news images produced by humans and AI. Further, results of this work can be useful in developing technical guidelines as well as policy measures for the ethical use of generative AI systems in journalistic production. The codebook, images and annotations are made publicly available to facilitate future research in affective computing, specifically tailored to civic and public-interest journalism.},
	booktitle = {2023 11th {International} {Conference} on {Affective} {Computing} and {Intelligent} {Interaction} ({ACII})},
	author = {Paik, Sejin and Bonna, Sarah and Novozhilova, Ekaterina and Gao, Ge and Kim, Jongin and Wijaya, Derry and Betke, Margrit},
	month = sep,
	year = {2023},
	keywords = {Journalism, Visualization, Climate change, Affective computing, Affective image generation, AI safety, Costs, Emotion analysis, Ethics, Ethics of affective computing, Generative AI, Image synthesis, Journalism ethics, Photography, Production},
	pages = {1--8},
}

@article{altoe_online_2024,
	title = {Online {Fake} {News} {Opinion} {Spread} and {Belief} {Change}: {A} {Systematic} {Review}},
	volume = {2024},
	copyright = {Copyright © 2024 Filipe Altoe et al.},
	issn = {2578-1863},
	shorttitle = {Online {Fake} {News} {Opinion} {Spread} and {Belief} {Change}},
	doi = {10.1155/2024/1069670},
	abstract = {Fake news has been linked to the rise of psychological disorders, the increased disbelief in science, and the erosion of democracy and freedom of speech. Online social networks are arguably the main vehicle of fake news spread. Educating online users with explanations is one way of preventing this spread. Understanding how online belief is formed and changed may offer a roadmap for such education. The literature includes surveys addressing online opinion formation and polarization; however, they usually address a single domain, such as politics, online marketing, health, and education, and do not make online belief change their primary focus. Unlike other studies, this work is the first to present a cross-domain systematic literature review of user studies, methodologies, and opinion model dimensions. It also includes the orthogonal polarization dimension, focusing on online belief change. We include peer-reviewed works published in 2020 and later found in four relevant scientific databases, excluding theoretical publications that did not offer validation through dataset experimentation or simulation. Bibliometric networks were constructed for better visualization, leading to the organization of the papers that passed the review criteria into a comprehensive taxonomy. Our findings show that a person’s individuality is the most significant influential force in online belief change. We show that online arguments that balance facts with emotionally evoking content are more efficient in changing their beliefs. Polarization was shown to be cross-correlated among multiple subjects, with politics being the central polarization pole. Polarized online networks start as networks with high opinion segregation, evolve into subnetworks of consensus, and achieve polarization around social network influencers. Trust in the information source was demonstrated to be the chief psychological construct that drives online users to polarization. This shows that changing the beliefs of influencers may create a positive snowball effect in changing the beliefs of polarized online social network users. These findings lay the groundwork for further research on using personalized explanations to reduce the harmful effects of online fake news on social networks.},
	language = {en},
	number = {1},
	journal = {Human Behavior and Emerging Technologies},
	author = {Altoe, Filipe and Moreira, Catarina and Pinto, H. Sofia and Jorge, Joaquim A.},
	year = {2024},
	keywords = {polarization, fake news, influencers, online belief change, online opinion formation, social network sites},
	pages = {1069670},
}

@article{gondwe_perceptions_2025,
	title = {Perceptions of {AI}-driven news among contemporary audiences: a study of trust, engagement, and impact},
	issn = {1435-5655},
	shorttitle = {Perceptions of {AI}-driven news among contemporary audiences},
	doi = {10.1007/s00146-025-02294-x},
	abstract = {This study investigates audience perceptions of AI-generated news across ten African countries, focusing on trust, bias, and transparency. Using a non-probability cross-sectional online survey, data were collected from 1960 participants between May and July 2024. The sample encompassed diverse demographics, leveraging social media for broad reach. The study revealed that trust in AI-generated news is generally neutral, with significant variations influenced by demographic factors, particularly age. A moderate positive correlation between perceived bias and trust suggests that awareness of potential biases does not necessarily erode trust. Younger participants showed greater receptiveness to AI-generated content, especially when transparency and readability were prioritized. The findings underscore the need to address bias, transparency, and digital literacy to build trust in AI-generated news, particularly among older audiences. The study advances theoretical frameworks, including uses and gratifications, digital divide, and cultivation theory, while highlighting the importance of digital literacy in shaping media consumption patterns. Practical implications emphasize the need for culturally relevant AI applications in journalism and digital literacy programs to bridge the trust gap in AI-driven news across Africa. These insights are crucial for news organizations, policymakers, and educators aiming to understand the interaction between AI and Journalism in Africa.},
	language = {en},
	urldate = {2025-06-13},
	journal = {AI \& SOCIETY},
	author = {Gondwe, Gregory},
	year = {2025},
	keywords = {Trust, Africa, Journalism, African Culture, AI-generated news, Audience perceptions, Bias, Digital Journalism, Digital literacy, Media and Globalisation, Media consumption, Media Ethics, Media Research, Transparency},
}

@article{sinclair_influence_2025,
	title = {The {Influence} of {AI}-{Generated} {News} on {Public} {Trust} in {Journalism}: {Evidence} from the {UK}},
	volume = {4},
	copyright = {Copyright (c) 2025},
	issn = {2709-1910},
	shorttitle = {The {Influence} of {AI}-{Generated} {News} on {Public} {Trust} in {Journalism}},
	abstract = {The integration of Artificial Intelligence (AI) in journalism is transforming the media landscape, particularly in the UK, where AI-driven news production tools are increasingly utilized to improve efficiency and content delivery. This paper explores the impact of AI-generated news on public trust in journalism by examining case studies of AI adoption, analyzing how AI affects credibility, and discussing the role of transparency in mitigating concerns. While AI enhances the speed and accuracy of reporting, particularly in data-heavy areas such as finance and sports, concerns about bias, lack of human empathy, and transparency persist. The paper argues that transparency in AI use and an awareness of the limitations of machine-generated content are essential to rebuilding trust in AI-powered journalism. As AI continues to evolve, media outlets must navigate the delicate balance between automation and ethical journalism to maintain public confidence.},
	language = {en},
	number = {2},
	urldate = {2025-06-13},
	journal = {Journal of Research in Social Science and Humanities},
	author = {Sinclair, Victoria L.},
	year = {2025},
	keywords = {Artificial Intelligence, AI in journalism, ai-generated news, bias, credibility, media ethics, public trust, transparency},
	pages = {1--6},
}

@article{pennycook_practical_2021,
	title = {A {Practical} {Guide} to {Doing} {Behavioral} {Research} on {Fake} {News} and {Misinformation}},
	volume = {7},
	issn = {2474-7394},
	doi = {10.1525/collabra.25293},
	abstract = {Coincident with the global rise in concern about the spread of misinformation on social media, there has been influx of behavioral research on so-called “fake news” (fabricated or false news headlines that are presented as if legitimate) and other forms of misinformation. These studies often present participants with news content that varies on relevant dimensions (e.g., true v. false, politically consistent v. inconsistent, etc.) and ask participants to make judgments (e.g., accuracy) or choices (e.g., whether they would share it on social media). This guide is intended to help researchers navigate the unique challenges that come with this type of research. Principle among these issues is that the nature of news content that is being spread on social media (whether it is false, misleading, or true) is a moving target that reflects current affairs in the context of interest. Steps are required if one wishes to present stimuli that allow generalization from the study to the real-world phenomenon of online misinformation. Furthermore, the selection of content to include can be highly consequential for the study’s outcome, and researcher biases can easily result in biases in a stimulus set. As such, we advocate for pretesting materials and, to this end, report our own pretest of 224 recent true and false news headlines, both relating to U.S. political issues and the COVID-19 pandemic. These headlines may be of use in the short term, but, more importantly, the pretest is intended to serve as an example of best practices in a quickly evolving area of research.},
	number = {1},
	urldate = {2025-06-13},
	journal = {Collabra: Psychology},
	author = {Pennycook, Gordon and Binnendyk, Jabin and Newton, Christie and Rand, David G.},
	editor = {Williams, Matt},
	month = jul,
	year = {2021},
	pages = {25293},
}

@article{shin_impact_2024,
	title = {Impact of misinformation from generative {AI} on user information processing: {How} people understand misinformation from generative {AI}},
	issn = {1461-4448},
	shorttitle = {Impact of misinformation from generative {AI} on user information processing},
	doi = {10.1177/14614448241234040},
	abstract = {This study examines the impact of artificial intelligence (AI) on the ways in which users process and respond to misinformation in generative artificial intelligence (GenAI) contexts. Drawing on the heuristic–systematic model and the concept of diagnosticity, our approach examines a cognitive model for processing misinformation in GenAI. The study’s findings revealed that users with a high-heuristic processing mechanism, which affects positive diagnostic perception, were more likely to proactively discern misinformation than users with low-heuristic processing and low-perceived diagnosticity. When exposed to misinformation from GenAI, users’ perceived diagnosticity of misinformation can be accurately predicted by the ways in which they perform heuristic systematic evaluations. With this focus on misinformation processing, this study provides theoretical insights and relevant recommendations for firms to be more resilient in protecting users from the detrimental impacts of misinformation.},
	language = {EN},
	urldate = {2025-06-13},
	journal = {New Media \& Society},
	author = {Shin, Donghee and Koerber, Amy and Lim, Joon Soo},
	year = {2024},
	}

@article{chen_belief_2021,
	title = {Belief in or {Identification} of {False} {News} {According} to the {Elaboration} {Likelihood} {Model}},
	language = {hu},
	journal = {International Journal of Communication},
	author = {Chen, Chi-Ying and Kearney, Mike and Chang, Shao-Liang},
	year = {2021},
        Volume = {15},
        pages = {1263--1285}
}

@article{wasdahl_machine_2024,
	title = {Machine {Credibility}: {How} {News} {Readers} {Evaluate} {Ai}-generated {Content}},
	volume = {19},
	shorttitle = {Machine {Credibility}},
	doi = {10.5070/D41.7196},
	abstract = {The advent of AI-generated news as a novel form of content demands renewed attention toward modes of understanding reader perceptions. This research sought to answer: What evaluative criteria do readers use to perceive automated news content? To answer this, the study employed a two-phase survey methodology designed to elicit reader perceptions of AI-generated news. Phase 1 yielded 26 dynamic descriptor words and reflected broad social perceptions of AI. In Phase 2, a series of exploratory factor analyses (EFA) was conducted on results of a survey using the 26 items obtained in phase 1 to uncover underlying factors contributing to differences in how readers ranked articles based on the aforementioned descriptor words. In both phases, readers were informed at the beginning of the survey that the articles were generated using AI. The first set of exploratory factor analysis results were obtained using varimax rotation, which revealed five salient factors underlying the 26 descriptors labeled Quality, Engagement, Alienation, Effort, and Coherence. The second exploratory factor analysis used oblimin rotation, which contrastingly revealed nine salient factors, which were labeled Credibility, Prolixity, Engagement, Substance, Clarity, Alienation, Complexity, Effort, and Neutrality. When compared with the results of factor analyses for human-generated news content, the findings offer new constellations of terms that reflect the dimensions that readers attend to in articles attributed to artificial intelligence.},
	language = {en},
	number = {1},
	journal = {InterActions: UCLA Journal of Education and Information Studies},
	author = {Wasdahl, Alex},
	year = {2024},
}

@article{li_technology_2022,
	title = {Technology or content: {Which} factor is more important in people's evaluation of artificial intelligence news?},
	volume = {8},
	issn = {2772-5030},
	shorttitle = {Technology or content},
	doi = {10.1016/j.teler.2022.100031},
	abstract = {With the introduction of artificial intelligence, journalism has entered a whole new phase of automated content production. This paper analyzes the content evaluation and behavioral willingness of audiences towards different types of news written by human and computer through a 2*2 factorial experiment. The results indicate that people have a stronger behavioral willingness towards data-based news than non-data-based news generated by computer. While for news generated by human, people don't distinguish the types of news, but decide whether to read and share it based on the quality of the content. The public's inherent impression of AI technology is also shown in this study to moderate people's technical evaluation on behavioral willingness. Based on the research findings, the implications and suggestions are addressed accordingly.},
	urldate = {2025-06-16},
	journal = {Telematics and Informatics Reports},
	author = {Li, Yifei and Yu, Mingyang and Li, Sichen},
	month = dec,
	year = {2022},
	keywords = {Artificial intelligence, Automated content, Content quality, Robot journalism},
	pages = {100031},
}

@article{lobo_paes_artificial_2024,
	title = {{Artificial Intelligence and News Consumption: A Study Of Trust, Credibility, And Transparency In Automated Journalism}},
	journal = {Dissertations and Theses},
	author = {Lobo Paes, Julia},
	year = {2024},
}

@article{orban_trust_2025,
	title = {Trust in artificial intelligence: a survey experiment to assess trust in algorithmic decision-making},
	issn = {1435-5655},
	shorttitle = {Trust in artificial intelligence},
	doi = {10.1007/s00146-025-02237-6},
	abstract = {Artificial intelligence (AI) has seen rapid development over the past decade, leading to its integration into various aspects of human life. The ability to integrate AI systems hinges not solely on their technical efficacy but also on the perceptions held by users or decision-makers. Previous researches indicate that many people harbor concerns about AI, which can hinder the adoption of these technologies. This study uses a pre-registered survey experiment embedded in an online survey in Hungary (N = 2100) to assess trust in AI-based Automated Decision-Making (ADM). Participants were presented with hypothetical decisions in four domains (medical diagnoses, hiring, transportation, and financial investments). In a split-ballot design, participants were randomly assigned to a control group with human involvement and an experimental group where decision were supported by AI-based ADM. The main results show that decisions supported by human intervention are perceived as more trustworthy than those made by ADM (except for financial investment). However, our treatment heterogeneity analysis indicates that these effects are not consistent across all segments of society. A good understanding of AI, low privacy concerns, and an open personality can mitigate the negative impact of AI assistance on trust.},
	language = {en},
	urldate = {2025-06-17},
	journal = {AI \& SOCIETY},
	author = {Orbán, Ferenc and Stefkovics, Ádám},
	year = {2025},
	keywords = {Trust, Experiment, Artificial Intelligence, ADM, AI, Computational Intelligence, Computer Ethics, Experimental Philosophy, Philosophy of Artificial Intelligence, Survey Methodology},
}

@misc{noauthor_ai_nodate,
	title = {{AI} 2027},
	abstract = {A research-backed AI scenario forecast.},
	language = {en},
	urldate = {2025-07-01},
	file = {Snapshot:C\:\\Users\\gere.domotor\\Zotero\\storage\\CK67E5IP\\ai-2027.com.html:text/html},
}

@inproceedings{toraman_mide22_2024,
	address = {Torino, Italia},
	title = {{MiDe22}: {An} {Annotated} {Multi}-{Event} {Tweet} {Dataset} for {Misinformation} {Detection}},
	shorttitle = {{MiDe22}},
	abstract = {The rapid dissemination of misinformation through online social networks poses a pressing issue with harmful consequences jeopardizing human health, public safety, democracy, and the economy; therefore, urgent action is required to address this problem. In this study, we construct a new human-annotated dataset, called MiDe22, having 5,284 English and 5,064 Turkish tweets with their misinformation labels for several recent events between 2020 and 2022, including the Russia-Ukraine war, COVID-19 pandemic, and Refugees. The dataset includes user engagements with the tweets in terms of likes, replies, retweets, and quotes. We also provide a detailed data analysis with descriptive statistics and the experimental results of a benchmark evaluation for misinformation detection.},
	booktitle = {Proceedings of the 2024 {Joint} {International} {Conference} on {Computational} {Linguistics}, {Language} {Resources} and {Evaluation} ({LREC}-{COLING} 2024)},
	publisher = {ELRA and ICCL},
	author = {Toraman, Cagri and Ozcelik, Oguzhan and Sahinuc, Furkan and Can, Fazli},
	editor = {Calzolari, Nicoletta and Kan, Min-Yen and Hoste, Veronique and Lenci, Alessandro and Sakti, Sakriani and Xue, Nianwen},
	year = {2024},
	pages = {11283--11295},
}

@incollection{vayadande_rise_2024,
	title = {The {Rise} of {AI}-{Generated} {News} {Videos}},
	copyright = {© 2024 Scrivener Publishing LLC},
	isbn = {978-1-394-21416-7},
	abstract = {The rapid advancements in Artificial Intelligence (AI) have given rise to the possibility of automating news video creation. AI-powered news videos will offer a fresh and dynamic perspective on the day's top stories, delivering the content people need in a way that is easy to consume. AI-generated news videos are the next evolution in journalism, providing a fast and accurate way to consume news content that is both informative and visually stunning. In this review paper, we explore the process of converting news articles into AI-generated videos that can be published on platforms like YouTube. The process involves web scraping of text and images, news authentication, image searching, voice-over creation, video generation, thumbnail creation, and YouTube video upload. We have reviewed several research papers related to each of these steps and highlighted their applications in news video creation. We have identified the challenges involved in each step, such as the authenticity of news articles, relevance of images, and the need for high-quality voice-overs. We have discussed proposed solutions for these challenges and the potential of AI-generated news videos in revolutionizing the news industry. Our review paper also highlights the research gaps in this field, such as the need for more advanced image and voice recognition technology and the potential ethical concerns of using AI-generated content.},
	language = {en},
	booktitle = {How {Machine} {Learning} is {Innovating} {Today}'s {World}},
	publisher = {John Wiley \& Sons, Ltd},
	author = {Vayadande, Kuldeep and Bohri, Mustansir and Chawala, Mohit and Kulkarni, Ashutosh M. and Mursal, Asif},
	year = {2024},
	doi = {10.1002/9781394214167.ch25},
	keywords = {audio generation, avatar creation, image searching, news authentication, scripting, thumbnail, video generation, Web scraping},
	pages = {423--451},
}

@article{baptista_human-made_2025,
	title = {Human-made news vs {AI}-generated news: a comparison of {Portuguese} and {Spanish} journalism students’ evaluations},
	volume = {12},
	copyright = {2025 The Author(s)},
	issn = {2662-9992},
	shorttitle = {Human-made news vs {AI}-generated news},
	doi = {10.1057/s41599-025-04872-2},
	abstract = {This study examines how university students in Portugal and Spain perceive the quality of journalistic news produced by generative artificial intelligence (AI). As AI—particularly generative models like ChatGPT-3—becomes increasingly integrated into news distribution and newsroom operations, it offers the promise of greater efficiency and the reduction of non-value-added tasks. However, its rise also raises concerns about potential risks, ethical implications, and the evolving relationship between human journalists and AI-driven content creation. The study focuses on the perceptions of journalism students, addressing key research questions related to their ability to discern AI-generated news, comparing the quality between AI-generated news and news written by journalists, and the influence of news topics in assessing quality. We applied two surveys to 444 participants, evaluating dimensions of news quality, such as readability, informativeness and style. The findings indicate that students generally rated news generated by ChatGPT-3 as being of higher quality than news written by journalists. Students in Spain gave higher ratings to AI-generated news. The findings suggest a potential shift in perceptions of news quality, promoting discussions about the evolving role of AI in journalism education and its broader implications for the industry.},
	language = {en},
	number = {1},
	urldate = {2025-06-13},
	journal = {Humanities and Social Sciences Communications},
	author = {Baptista, João Pedro and Rivas-de-Roca, Rubén and Gradim, Anabela and Pérez-Curiel, Concha},
	year = {2025},
	keywords = {Cultural and media studies, Science, technology and society},
	pages = {567},
}

@article{hofeditz_you_2021,
  author  = {Hofeditz, Lennart and Mirbabaie, Milad and Holstein, Jasmin and Stieglitz, Stefan},
  title   = {Do You Trust An AI-journalist? {A Credibility Analysis Of News Content With AI-Authorship}},
  journal = {ECIS2021 ResearchPapers. 50.},
  year= {2021}  
}

@article{morosoli_i_2025,
	title = {“{I} {Resist}”. {A} {Study} of {Individual} {Attitudes} {Towards} {Generative} {AI} in {Journalism} and {Acts} of {Resistance}, {Risk} {Perceptions}, {Trust} and {Credibility}},
	issn = {2167-0811},
	doi = {10.1080/21670811.2024.2435579},
	abstract = {With the growing proliferation of generative AI, discussions about the societal implications of AI, including opportunities and risks, have intensified. Ultimately, the success of initiatives to integrate (generative) AI into news production and dissemination will depend on the concerns, trust, and willingness of citizens to accept new AI-driven solutions. This study explores attitudes toward the use of AI in journalism, perceptions of generative AI, and how these factors influence trust in and credibility of information. Using a survey on a representative sample of the Dutch population (N = 1478), we analyze perceived benefits and concerns about AI and explore individual acts of resistance against the application of AI in journalism (e.g., unwillingness to pay for news that AI produces). With this study, we extend previous research on attitudes towards AI by also considering general attitudes towards generative AI, individuals’ risk perceptions towards generative AI, and policy support regarding regulating AI. More importantly, this study also investigates individual follow-up actions in the form of acts of resistance against the use of AI in journalism. The findings of this paper are particularly significant due to the rapid growth of generative AI, its integration into the news cycle, and international policy developments.},
	urldate = {2025},
	journal = {Digital Journalism},
	author = {Morosoli, Sophie and , Valeria, Resendez and , Laurens, Naudts and , Natali, Helberger and and de Vreese, Claes},
	year = {2025},
	keywords = {trust, acts of resistance, Artificial intelligence, journalism, risk perceptions, user perceptions},
	pages = {1--20},
}

@article{zhang_perceived_2025,
	title = {Perceived {Risk} and {Trust} in {News} {Sources}: {A} {Multi}-{Group} {Analysis} of {Deepfakes} and {AI}-{Generated} {Misinformation}},
	issn = {0883-8151},
	shorttitle = {Perceived {Risk} and {Trust} in {News} {Sources}},
	doi = {10.1080/08838151.2025.2487050},
	abstract = {This study employs the risk information seeking and processing model to examine how perceived risk, trust in news sources, and information-seeking behavior interact in the context of AI-generated misinformation and deepfakes. Using data from 300 Chinese and 263 South Korean participants, the research applies a moderated-mediation approach to assess cultural differences. Findings reveal that perceived risk reduces trust in news sources via information-seeking behavior. AI-generated misinformation amplifies this relationship, though effects vary: South Koreans engage in more information-seeking, while Chinese participants show reduced engagement, likely due to differing media environments and regulations. These insights highlight cultural nuances in misinformation response.},
	urldate = {2025-06-13},
	journal = {Journal of Broadcasting \& Electronic Media},
	author = {Zhang, Xintong and Ning, Lou and Li, Mingxi},
	year = {2025},
	pages = {1--35},
}

@incollection{wischnewski_can_2022,
	title = {Can {AI} {Reduce} {Motivated} {Reasoning} in {News} {Consumption}? {Investigating} the {Role} of {Attitudes} {Towards} {AI} and {Prior}-{Opinion} in {Shaping} {Trust} {Perceptions} of {News}},
	shorttitle = {Can {AI} {Reduce} {Motivated} {Reasoning} in {News} {Consumption}?},
	language = {en},
	urldate = {2025-06-13},
	booktitle = {{HHAI2022}: {Augmenting} {Human} {Intellect}},
	publisher = {IOS Press},
	author = {Wischnewski, Magdalena and Krämer, Nicole},
	year = {2022},
	doi = {10.3233/FAIA220198},
	pages = {184--198},
}

@article{lee_ai-generated_2025,
	title = {{AI}-{Generated} {News} {Content}: {The} {Impact} of {AI} {Writer} {Identity} and {Perceived} {AI} {Human}-{Likeness}},
	issn = {1044-7318},
	shorttitle = {{AI}-{Generated} {News} {Content}},
	doi = {10.1080/10447318.2025.2477739},
	urldate = {2025-06-13},
	journal = {International Journal of Human–Computer Interaction},
	author = {Lee, Daniel Chaein and Jihoon, Jhang and Baek, Tae Hyun},
	year = {2025},
	keywords = {Generative AI, algorithm aversion, liking behaviors, news authenticity, news credibility, perceived AI human-likeness},
	pages = {1--13},
}

@article{bashardoust_comparing_2024,
	title = {Comparing the {Willingness} to {Share} for {Human}-generated vs. {AI}-generated {Fake} {News}},
	volume = {8},
	doi = {10.1145/3687028},
	abstract = {Generative artificial intelligence (AI) presents large risks for society when it is used to create fake news. A crucial factor for fake news to go viral on social media is that users share such content. Here, we aim to shed light on the sharing behavior of users across human-generated vs. AI-generated fake news. Specifically, we study: (1) What is the perceived veracity of human-generated fake news vs. AI-generated fake news? (2) What is the user's willingness to share human-generated fake news vs. AI-generated fake news on social media? (3) What socio-economic characteristics let users fall for AI-generated fake news? To this end, we conducted a pre-registered, online experiment with N= 988 subjects and 20 fake news from the COVID-19 pandemic generated by GPT-4 vs. humans. Our findings show that AI-generated fake news is perceived as less accurate than human-generated fake news, but both tend to be shared equally. Further, several socio-economic factors explain who falls for AI-generated fake news.},
	number = {CSCW2},
	urldate = {2025-06-13},
	journal = {Proc. ACM Hum.-Comput. Interact.},
	author = {Bashardoust, Amirsiavosh and Feuerriegel, Stefan and Shrestha, Yash Raj},
	year = {2024},
	pages = {489:1--489:21},
}

@inproceedings{zheng_ai-assisted_2025,
	address = {Singapore},
	title = {{AI}-{Assisted} {Writing} on {News} {Report}: {A} {Case} {Study} on {AI}-{Generated} {Content} and {Human}-{Generated} {Content}},
	isbn = {978-981-9644-07-0},
	shorttitle = {{AI}-{Assisted} {Writing} on {News} {Report}},
	doi = {10.1007/978-981-96-4407-0_12},
	abstract = {Artificial intelligence (AI) has become a pivotal force in the digital era, influencing various facets of human life. The capability of generative AI, such as ChatGPT to produce coherent texts, sparking widespread interest among academics and education. Particularly for students in journalism and related fields, who are poised to create or edit news content in their future careers, it is crucial to grasp how AI can be utilized to improve writing skills. This study aims to explore the subtleties of AIGC in comparison with human-written material under identical headlines and to examine AIGC tailored for diverse audiences. By identifying potential patterns or characteristics of AIGC, the research aims to provide a clearer understanding of the synergistic roles of AI and human creativity in journalistic practices and seeks to equip students with insights into how and to what extent AIGC can be effectively merged with human-generated content (HGC).},
	language = {en},
	booktitle = {Learning {Technologies} and {Systems}},
	publisher = {Springer Nature},
	author = {Zheng, Shuangshuang and Liu, Kanglong},
	editor = {Hao, Tianyong and Wu, Junjie Gavin and Luo, Xiangfeng and Sun, Yan and Mu, Yuanyuan and Ge, Shili and Xie, Wenxiu},
	year = {2025},
	pages = {145--152},
}

@article{ma_unintended_2024,
	title = {Unintended {Consequences} of {Disclosing} {Recommendations} by {Artificial} {Intelligence} versus {Humans} on {True} and {Fake} {News} {Believability} and {Engagement}},
	volume = {41},
	issn = {0742-1222},
	doi = {10.1080/07421222.2024.2376381},
	abstract = {In an attempt to combat fake news, policymakers in many countries are considering mandating the disclosure of artificial intelligence (AI) recommendations of social media news articles. We used two randomized controlled experiments to investigate the effects of labeling social media news stories as recommended by AI. Our results show that an AI recommendation reduced belief in true news articles and had no material effect on belief in fake news. In contrast, a recommendation by an expert increased belief in true news articles, but had no effect for fake news articles. A friend recommendation had no effect for fake articles and inconsistent effects for true articles. Belief that an article was true led to news engagement (liking, commenting, sharing), but an AI recommendation weakened this relationship, making confirmation bias the primary factor influencing engagement. The trustworthiness of the recommender only partially explained these effects, which suggests that there are other theoretical factors at work. This study reveals that the explicit labeling of AI curation of social media news stories does not help combat fake news, but instead is likely to backfire and have unintended negative effects by decreasing the belief of and engagement with true news articles.},
	number = {3},
	journal = {Journal of Management Information Systems},
	author = {Ma, Hanzhuo (Vivian) and , Wei (Wayne), Huang and and Dennis, Alan R.},
	year = {2024},
	keywords = {Fake news, AI recommendations, AI vs. human, deception detection, news trustworthiness, online disinformation},
	pages = {616--644},
}

@article{arin_ability_2023,
	title = {Ability of detecting and willingness to share fake news},
	volume = {13},
	copyright = {2023 The Author(s)},
	issn = {2045-2322},
	doi = {10.1038/s41598-023-34402-6},
	abstract = {By conducting large-scale surveys in Germany and the United Kingdom, we investigate the individual-level determinants of the ability to detect fake news and the inclination to share it. We distinguish between deliberate and accidental sharing of fake news. We document that accidental sharing is much more common than deliberate sharing. Furthermore, our results indicate that older, male, high-income, and politically left-leaning respondents better detect fake news. We also find that accidental sharing decreases with age and is more prevalent among right-leaning respondents. Deliberate sharing of fake news is more prevalent among younger respondents in the United Kingdom. Finally, our results imply that respondents have a good assessment of their ability to detect fake news: those we identified as accidental sharers were also more likely to have admitted to having shared fake news.},
	language = {en},
	number = {1},
	urldate = {2025-06-16},
	journal = {Scientific Reports},
	author = {Arin, K. Peren and Mazrekaj, Deni and Thum, Marcel},
	year = {2023},
	keywords = {Social science},
	pages = {7298},
}

@misc{noauthor_ai_nodate-1,
	title = {{AI} 2027},
	abstract = {A research-backed AI scenario forecast.},
	language = {en},
}

@article{wang2020deepsonar,
  title={DeepSonar: Towards Effective and Robust Detection of AI-Synthesized Fake Voices},
  author={Wang, R. and Juefei-Xu, F. and Huang, Y. and Guo, Q. and Xie, X. and Ma, L. and Liu, Y.},
  year={2020},
  journal={MM '20: Proceedings of the 28th ACM International Conference on Multimedia},
  doi={10.1145/3394171},
}

@article{gentili2024strategies,
  title={Strategies and bottlenecks to tackle infodemic in public health: a scoping review},
  author={Gentili, A. and Villani, L. and Osti, T. and Corona, V. and Gris, A. and Zaino, A. and Cascini, F.},
  year={2024},
  journal={Frontiers in Public Health},
  volume={12},
  doi={10.3389/fpubh.2024.1438981},
}

@inproceedings{najeeullah2022detection,
  author    = {Najee{-}Ullah, A. and Landeros, L. and Balytskyi, Y. and Chang, S.Y.},
  title     = {Towards Detection of {AI}-Generated Texts and Misinformation},
  booktitle = {Socio-Technical Aspects in Security. STAST 2021},
  editor    = {Parkin, S. and Vigan{\`o}, L.},
  series    = {Lecture Notes in Computer Science},
  volume    = {13176},
  pages     = {181--198},
  year      = {2022},
  doi       = {10.1007/978-3-031-10183-0_10},
}

@inproceedings{dugan2023real,
  title     = {Real or Fake Text?: Investigating Human Ability to Detect Boundaries between Human-Written and Machine-Generated Text},
  author    = {Dugan, L. and Ippolito, D. and Kirubarajan, A. and Shi, S. and Callison-Burch, C.},
  booktitle = {Proceedings of the AAAI Conference on Artificial Intelligence},
  volume    = {37},
  number    = {11},
  pages     = {12763--12771},
  year      = {2023},
  doi       = {10.1609/aaai.v37i11.26501},
}

@article{clark2021all,
  title   = {All that's Human is Not Gold: Evaluating Human Evaluation of Generated Text},
  author  = {Clark, E. and August, T. and Serrano, S. and Haduong, N. and Gururangan, S. and Smith, N. A.},
  journal = {arXiv preprint arXiv:2107.00061},
  year    = {2021},
}

@article{pennycook2018implausible,
  title   = {Implied Truth Effect: Attaching Warnings to a Subset of Fake News Stories Increases Perceived Accuracy of Stories Without Warnings},
  author  = {Pennycook, Gordon and Bear, Adam and Collins, Evan T. and Rand, David G.},
  journal = {Management Science},
  volume  = {66},
  number  = {11},
  pages   = {4944--4957},
  year    = {2020},
  doi     = {10.1287/mnsc.2019.3478}
}

@article{lewandowsky2017beyond,
  title   = {Beyond Misinformation: Understanding and Coping with the "Post-Truth" Era},
  author  = {Lewandowsky, Stephan and Ecker, Ullrich K. H. and Cook, John},
  journal = {Journal of Applied Research in Memory and Cognition},
  volume  = {6},
  number  = {4},
  pages   = {353--369},
  year    = {2017},
  doi     = {10.1016/j.jarmac.2017.07.008}
}

@article{alnuwaiser2024perception,
  title   = {Perception of Veracity and Believability in Human-Written and AI-Generated News Articles},
  author  = {Al-Nuwaiser, W. M.},
  journal = {International Journal of Social Media and Online Communities},
  volume  = {16},
  number  = {1},
  pages   = {1--16},
  year    = {2024},
  doi     = {10.4018/ijsmoc.356507},
}

@article{heim2023consumer,
  title   = {Consumer Trust in AI–Human News Collaborative Continuum: Preferences and Influencing Factors by News Production Phases},
  author  = {Heim, S. and Chan‐Olmsted, S. M.},
  journal = {Journalism and Media},
  volume  = {4},
  number  = {3},
  pages   = {946--965},
  year    = {2023},
  doi     = {10.3390/journalmedia4030061},
}

@article{yang2023ai,
  title   = {In AI We Trust: The Interplay of Media Use, Political Ideology, and Trust in Shaping Emerging AI Attitudes},
  author  = {Yang, S. and Krause, N. M. and Bao, L. and Calice, M. N. and Newman, T. P. and Scheufele, D. A. and Xenos, M. A. and Brossard, D.},
  journal = {Journalism \& Mass Communication Quarterly},
  volume  = {102},
  number  = {2},
  pages   = {382--406},
  year    = {2023},
  doi     = {10.1177/10776990231190868}
}

@article{arechar2023understanding,
  title   = {Understanding and Combatting Misinformation Across 16 Countries on Six Continents},
  author  = {Arechar, Antonio A. and Allen, John and Berinsky, Adam J. and others},
  journal = {Nature Human Behaviour},
  volume  = {7},
  pages   = {1502--1513},
  year    = {2023},
  doi     = {10.1038/s41562-023-01641-6},
}

@article{arrese2022cultural,
  title   = {Cultural Dimensions of Fake News Exposure: A Cross-National Analysis Among European Union Countries},
  author  = {Arrese, {\'A}ngel},
  journal = {Mass Communication and Society},
  volume  = {27},
  number  = {5},
  pages   = {827--850},
  year    = {2022},
  doi     = {10.1080/15205436.2022.2123278},
}

@article{humprecht2021sharing,
  title   = {The Sharing of Disinformation in Cross-National Comparison: Analyzing Patterns of Resilience},
  author  = {Humprecht, Edda and Esser, Frank and Van Aelst, Peter and Staender, Annett and Morosoli, Silvia},
  journal = {Information, Communication \& Society},
  volume  = {26},
  number  = {7},
  pages   = {1342--1362},
  year    = {2021},
  doi     = {10.1080/1369118X.2021.2006744},
}

@article{pennycook2021accuracy,
  title={Shifting attention to accuracy can reduce misinformation online},
  author={Pennycook, Gordon and Epstein, Ziv and Mosleh, Mohsen and Arechar, Antonio A and Eckles, Dean and Rand, David G},
  journal={Nature},
  volume={592},
  number={7855},
  pages={590--595},
  year={2021},
  doi={10.1038/s41586-021-03344-2}
}

@article{pennycook2020covid,
  title={Fighting COVID-19 misinformation on social media: Experimental evidence for a scalable accuracy-nudge intervention},
  author={Pennycook, Gordon and McPhetres, Jonathon and Zhang, Yunhao and Lu, Jackson G and Rand, David G},
  journal={Psychological Science},
  volume={31},
  number={7},
  pages={770--780},
  year={2020},
  doi={10.1177/0956797620939054}
}

@article{hameleers2024misinformation,
  title={Mistakenly misinformed or intentionally deceived? Mis- and disinformation perceptions on the Russian war in Ukraine among citizens in 19 countries},
  author={Hameleers, Michael and Tulin, Marcus and De Vreese, Claes and Aalberg, Toril and Van Aelst, Peter and Cardenal, Ana S. and Corbu, Nicoleta and Van Erkel, Patrick and Esser, Frank and Gehle, Lisa},
  journal={European Journal of Political Research},
  volume={63},
  number={4},
  pages={1642--1654},
  year={2024},
  doi={10.1111/1475-6765.12646}
}

@article{chen2024llm_misinformation,
  title={Combating misinformation in the age of LLMs: Opportunities and challenges},
  author={Chen, Canyu and Shu, Kai},
  journal={AI Magazine},
  volume={45},
  number={3},
  pages={354--368},
  year={2024},
  doi={10.1002/aaai.12188}
}

@book{burkhardt2017combating,
  title={Combating Fake News in the Digital Age},
  author={Burkhardt, Joanna M.},
  year={2017},
  publisher={American Library Association},
  address={Chicago, IL}
}

@article{morais2025beyond,
  title={Beyond Information Warfare: Exploring Fact-Checking Research About the Russia--Ukraine War},
  author={Morais, Ricardo and Pi{\~n}eiro-Naval, Valeriano and Blanco-Herrero, David},
  journal={Journalism and Media},
  volume={6},
  number={2},
  pages={48},
  year={2025},
  doi={10.3390/journalmedia6020048}
}

@article{frederick2005cognitive,
  title={Cognitive Reflection and Decision Making},
  author={Frederick, Shane},
  journal={Journal of Economic Perspectives},
  volume={19},
  number={4},
  pages={25--42},
  year={2005},
  doi={10.1257/089533005775196732}
}

@online{brenan2024trustmedia,
  author    = {Brenan, Megan},
  title     = {Americans’ trust in media remains at trend low},
  year      = {2024},
  url       = {https://news.gallup.com/poll/651977/americans-trust-media-remains-trend-low.aspx},
  publisher = {Gallup},
  note      = {Accessed: 2025-07-25}
}

@Article{lme4,
  title = {Fitting Linear Mixed-Effects Models Using lme4},
  author = {Douglas Bates and Martin Mächler and Ben Bolker and Steve Walker},
  journal = {Journal of Statistical Software},
  year = {2015},
  volume = {67},
  number = {1},
  pages = {1--48},
  doi = {10.18637/jss.v067.i01}
}

@Article{ggeffects,
  title = {ggeffects: Tidy Data Frames of Marginal Effects from Regression Models},
  author = {Daniel Lüdecke},
  journal = {Journal of Open Source Software},
  year = {2018},
  volume = {3},
  number = {26},
  pages = {772},
  doi = {10.21105/joss.00772}
}

@Article{ordinal,
  title = {Ordinal Regression Models in {R}: {clm} and {clmm}},
  author = {Rune Haubo B Christensen},
  journal = {Journal of Statistical Software},
  year = {2019},
  volume = {91},
  number = {5},
  pages = {1--26},
  doi = {10.18637/jss.v091.i05}
}

@article{argyle2023leveraging,
  title        = {Leveraging AI for democratic discourse: Chat interventions can improve online political conversations at scale},
  author       = {Argyle, Lisa P. and Bail, Christopher A. and Busby, Ethan C. and Wingate, David and others},
  journal      = {Proceedings of the National Academy of Sciences},
  volume       = {120},
  number       = {41},
  pages        = {e2311627120},
  year         = {2023},
  doi          = {10.1073/pnas.2311627120}
}

@article{costello2024durably,
  title        = {Durably reducing conspiracy beliefs through dialogues with AI},
  author       = {Costello, Thomas H. and Pennycook, Gordon and Rand, David G.},
  journal      = {Science},
  volume       = {385},
  number       = {6714},
  pages        = {},
  year         = {2024},
  doi          = {10.1126/science.adq1814}
}

Here is a BibTeX entry for the Nature Climate Change article.

@article{bago2025using,
  title        = {Using generative AI to increase sceptics’ engagement with climate science},
  author       = {Bago, Bence and Muller, Philippe and Bonnefon, Jean-Fran{\c{c}}ois},
  journal      = {Nature Climate Change},
  volume       = {15},
  pages        = {1176--1182},
  year         = {2025},
  publisher    = {Nature Publishing Group},
  doi          = {10.1038/s41558-025-02424-9},
  url          = {https://www.nature.com/articles/}
}

@report{newman2020digital,
  title        = {Digital News Report},
  author       = {Newman, Nic and Fletcher, Richard and Schulz, Anne and others},
  year         = {2020},
  institution  = {Reuters Institute for the Study of Journalism},
  url          = {https://www.digitalnewsreport.org/},
  note         = {Accessed March 3, 2021}
}

@inproceedings{longoni2022news,
  title        = {News from Generative Artificial Intelligence Is Believed Less},
  author       = {Longoni, Chiara and Fradkin, Andrey and Cian, Luca and Pennycook, Gordon},
  booktitle    = {Proceedings of the 2022 ACM Conference on Fairness, Accountability, and Transparency (FAccT '22)},
  pages        = {97--106},
  year         = {2022},
  doi          = {10.1145/3531146.3533077}
}

@article{altay2024people,
  title        = {People are skeptical of headlines labeled as AI-generated, even if true or human-made, because they assume full AI automation},
  author       = {Altay, Sacha and Gilardi, Fabrizio},
  journal      = {PNAS Nexus},
  volume       = {3},
  number       = {10},
  pages        = {pgae403},
  year         = {2024},
  doi          = {10.1093/pnasnexus/pgae403}
}

@article{pfander2025spotting,
  title        = {Spotting false news and doubting true news: a systematic review and meta-analysis of news judgements},
  author       = {Pf{\"a}nder, Jonas and Altay, Sacha},
  journal      = {Nature Human Behaviour},
  volume       = {9},
  pages        = {688--699},
  year         = {2025},
  doi          = {10.1038/s41562-024-02086-1}
}

@article{jussupow2024integrative,
  title        = {An Integrative Perspective on Algorithm Aversion and Appreciation in Decision-Making},
  author       = {Jussupow, Ekaterina and Benbasat, Izak and Heinzl, Armin},
  journal      = {MIS Quarterly},
  volume       = {48},
  number       = {4},
  pages        = {1575--1590},
  year         = {2024},
  doi          = {10.25300/MISQ/2024/18512}
}

@article{Wittenberg2025LabelingAI,
  author  = {Wittenberg, Chloe and Epstein, Ziv and P{\'e}loquin-Skulski, Gabrielle and Berinsky, Adam J. and Rand, David G.},
  title   = {Labeling {AI}-generated media online},
  journal = {PNAS Nexus},
  volume  = {4},
  number  = {6},
  year    = {2025},
  pages   = {pgaf170},
  doi     = {10.1093/pnasnexus/pgaf170}
}

@article{Gallegos2025LabelingPersuasion,
  author  = {Gallegos, Isabel O. and Shani, Chen and Shi, Weiyan and Bianchi, Federico and Gainsburg, Izzy and Jurafsky, Dan and Willer, Robb},
  title   = {Labeling messages as {AI}-generated does not reduce their persuasive effects},
  journal = {arXiv},
  year    = {2025},
  eprint  = {2504.09865},
  archivePrefix = {arXiv},
  doi     = {10.48550/arXiv.2504.09865}
}

@article{Boissin2025ConspiracyLLM,
  author  = {Boissin, Esther and Costello, Thomas H. and Spinoza-Mart{\'\i}n, Daniel and Rand, David G. and Pennycook, Gordon},
  title   = {Dialogues with large language models reduce conspiracy beliefs even when the {AI} is perceived as human},
  journal = {PNAS Nexus},
  volume  = {4},
  number  = {11},
  year    = {2025},
  pages   = {pgaf325},
  doi     = {10.1093/pnasnexus/pgaf325}
}

@misc{Goel2025ArtificialInfluence,
  author       = {Goel, N. and others},
  title        = {Artificial Influence: Comparing the Effects of {AI} and Human Source Cues in Reducing Certainty in False Beliefs},
  year         = {2025},
  howpublished = {OSF Preprint},
  doi          = {10.31219/osf.io/2vh4k},
  url          = {https://doi.org/10.31219/osf.io/2vh4k}
}
